# Supplementary material for: Developments in marine invertebrate primary culture reveal novel cell morphologies in the model bivalve Crassostrea gigas
Source: PeerJ. 2020 Jun 1;8:e9180. doi: 10.7717/peerj.9180 (PMC7271890; doi:10.7717/peerj.9180)
Supplement: Data S1 [file peerj-08-9180-s004.xlsx]

## Sheet: Sheet1
Sample	Seq ID			>BQN174_11051740_1105_x001F_1740
gp1a3	bqn174			GAATTTGAGTTTGCCAGGGTCTCTTTATCTTATGCTTATGTCTAACATTGTAGAAAACGGAGTTGGGGCAGGGTGAACAA
gp1a3	bqn173			TTTACCCTCCTTTATCAACTTACTCTTATCATGGAGTTTGTATAGACCTTGCAATTCTAAGCCTTCACCTTGCTGGTATT
mtp2a3	bqn172			AGCTCTATTTTCAGGTCAATTAATTTCATAGTAACGATTAGAAATATGCGATCTGTTGGGGGCCATTTACTAGCACTATT
mtp2a3	bqn171			CCCTTGATCTATTAAGGTTACTTCATTCTTGCTTTTGACTACTCTCCCAGTGTTAGCTGGAGGTCTTACTATACTTTTGA
mtp2b1	bqn170			CTGATCGTCATTTTAATACCTCTTTTTTTGACCCTGTTGGAGGGGGGGACCCTGTCTTATTTCAGCATTTGTTTTGATTT
mtp2b1	bqn169			TTTGGTCACCCTGAGGTGTATGTCCTTATTCTTCCAGGTTTTGGAATAATTTCTCATGTCTTATGTTTTTGGTCAAGTAA
gp2a2	bqn168			AAAGACTGCATATGGAAATATGGGAATGTTTTATGCAATACTTAATATTGGGTTCTTAGGGTTTATTGTCTGGGGGCATC
gp2a2	bqn167			ACATGTTTGTGGCTGGAATGGATATTGATACGCGTGCTTATTTTAGTGCTGCCACCGTTATTATTGCAGTGCCAACTGGT
mt1a3	bqn166			ATTAAGGTGTTTGCATGAATTAGCACAATGCTAGGCTCTAAAGTTTCAACTCAAGCACCTATGTTGTGGTCTACTGGTTT
mt1a3	bqn165			TATTATTCTTTTTACAACAGGGGGTCTTACAGGACTTATTCTATCAAGAGCTTCAGTAGATGTGACGCTTCACGACACTT
				ATTTTGTAACTGGCATTTTCCC
				>BQN173_11051733_11051733
				AAAAAGTGTCGTGAAGCGTCACATCTACTGAAGCTCTTGATAGAATAAGTCCTGTAAGACCCCCTGTTGTAAAAAGAATA
				ATAAAACCAGTAGACCACAACATAGGTGCTTGAGTTGAAACTTTAGAGCCTAGCATTGTGCTAATTCATGCAAACACCTT
				AATACCAGTTGGCACTGCAATAATAACGGTGGCAGCACTAAAATAAGCACGCGTATCAATATCCATTCCAGCCACAAACA
				TGTGATGCCCCCAGACAATAAACCCTAAGAACCCAATATTAAGTATTGCATAAAACATTCCCATATTTCCATATGCAGTC
				TTTTTACTTGACCAAAAACATAAGACATGAGAAATTATTCCAAAACCTGGAAGAATAAGGACATACACCTCAGGGTGACC
				AAAAAATCAAAACAAATGCTGAAATAAGACAGGGTCCCCCCCTCCAACAGGGTCAAAAAAAGAGGTATTAAAATGACGAT
				CAGTCAAAAGTATAGTAAGACCTCCAGCTAACACTGGGAGAGTAGTCAAAAGCAAGAATGAAGTAACCTTAATAGATCAA
				GGGAATAGTGCTAGTAAATGGCCCCCAACAGATCGCATATTTCTAATCGTTACTATGAAATTAATTGACCTGAAAATAGA
				GCTAATACCAGCAAGGTGAAGGCTTAGAATTGCAAGGTCTATACAAACTCCATGATAAGAGTAAGTTGATAAAGGAGGGT
				AAATTGTTCACCCTGCCCCAACTCCGTTTTCTACAATGTTAGACATAAGCATAAGATAAAGAGACCCTGGCAAAACTCAA
				AATCTAAATGCATTTAATCAGAAAATTTGGAGGGAAA
				>BQN172_11051726_11051726
				TTAGTTAATTGAGTTTGCCAGGGTCTCTTTATCTTATGCTTATGTCTAACATTGTAGAAAACGGAGTTGGGGCAGGCTGA
				ACAATTTACCCTCCTTTATCAACTTACTCTTATCATGGAGTTTGTATAGACCTTGCAATTCTAAGCCTTCACCTTGCTGG
				TATTAGCTCTATTTTCAGGTCAATTAATTTCATAGTAACGATTAGAAATATGCGATCTGTTGGGGGCCATTTACTAGCAC
				TATTCCCTTGATCTATTAAGGTTACTTCATTCTTGCTTTTGACTACTCTCCCAGTGTTAGCTGGAGGTCTTACTATACTT
				TTGACTGATCGTCATTTTAATACCTCTTTTTTTGACCCTGTCGGAGGGGGGGACCCTGTCTTATTTCAGCATTTGTTTTG
				ATTTTTTGGTCACCCTGAGGTGTATGTCCTTATTCTTCCAGGTTTTGGAATAATTTCTCATGTCTTATGTTTTTGGTCAA
				GTAAAAAGACTGCATATGGAAATATGGGAATGTTTTATGCAATACTTAATATTGGGTTCTTAGGGTTTATTGTCTGGGGG
				CATCACATGTTTGTGGCTGGAATGGATATTGATACGCGTGCTTATTTTAGTGCTGCCACCGTTATTATTGCAGTGCCAAC
				TGGTATTAAGGTGTTTGCATGAATTAGCACAATGCTAGGCTCTAAAGTTTCAACTCAAGCACCTATGTTGTGGTCTACTG
				GTTTTATTATTCTTTTTACAACAGGGGGTCTTACAGGACTTATTCTATCAAGAGCTTCAGTAGATGTGACGCTTCACGAC
				ACTTATTTTGTAACTGGTCATTTCACCTAAACTCTAAA
				>BQN171_11051719_11051719
				AAAAATGTCGTGAAGCGTCCATCTACTGAAGCTCTTGATAGAATAAGTCCTGTAAGACCCCCTGTTGTAAAAAGAATAAT
				AAAACCAGTAGACCACAACATAGGTGCTTGAGTTGAAACTTTAGAGCCTAGCATTGTGCTAATTCATGCAAACACCTTAA
				TACCAGTTGGCACTGCAATAATAACGGTGGCAGCACTAAAATAAGCACGCGTATCAATATCCATTCCAGCCACAAACATG
				TGATGCCCCCAGACAATAAACCCTAAGAACCCAATATTAAGTATTGCATAAAACATTCCCATATTTCCATATGCAGTCTT
				TTTACTTGACCAAAAACATAAGACATGAGAAATTATTCCAAAACCTGGAAGAATAAGGACATACACCTCAGGGTGACCAA
				AAAATCAAAACAAATGCTGAAATAAGACAGGGTCCCCCCCTCCGACAGGGTCAAAAAAAGAGGTATTAAAATGACGATCA
				GTCAAAAGTATAGTAAGACCTCCAGCTAACACTGGGAGAGTAGTCAAAAGCAAGAATGAAGTAACCTTAATAGATCAAGG
				GAATAGTGCTAGTAAATGGCCCCCAACAGATCGCATATTTCTAATCGTTACTATGAAATTAATTGACCTGAAAATAGAGC
				TAATACCAGCAAGGTGAAGGCTTAGAATTGCAAGGTCTATACAAACTCCATGATAAGAGTAAGTTGATAAAGGAGGGTAA
				ATTGTTCACCCTGCCCCAACTCCGTTTTCTACAATGTTAGACATAAGCATAAGATAAAGAGACCCTGGCAAAACTCAAAA
				TCTAAATGCATTTAATCGAGAAAAATTGGCATGAA
				>BQN170_11051702_11051702
				CTTTAATGCACCCAATCAACCACACTGCCACCTGCTTAAATTAATTTCAGTAGAAGACTACAGAAAGCCTATTTTTTTAG
				CACCCTCCGGAGTGAATTAATCCCGGCCCACCCGGCCATGGAAAACGAGGCTCTGGGGCAGTCTGGTGGAGGCTTTTCGC
				ATGTTGCGGTGCCTCAGATACTCACCTGTGCCTCCTCTGGACGCGGTTTTAGTGTCAACCCCATGCGCTGGTCACTCCAG
				CGATCAAGCAAGCATCAGTCCTTCTGTGTCTTAAGTCTTATTACGGATGCTAGCTTATAGTCTGCATACTCCTTGAAGGG
				CCGATTCCTCATTTCCACATACTTTGACCCTGATATATGGGGGGACACATGATAACCCTGAACCGGAATACACAGCCTTC
				TATTACTGCGGGTGTTTCCTTATATCCTTGACTGGGAAGGGAGGCTAACGACTTAACCTTCTCACCTCGGCCGCAACTAC
				AAGGAAACAACACACTGGGGGCCGCGATTAAATCATCACGATGGACCGGATAATAAGATTTCACTGTCCGCCTGTTTACC
				CGGGTGGCAGGGAAATCCCTGGGCTTACTCAAATTAATCGCCATGCATACATCCCCCTTTCGACACTGGCGTGTAGCAAA
				AAGGTCCTCCCGACACCTTTCAAACTTTTGCTCATCTGAAGAGGCAAAGGGCTACTGATACGTATTTTATCCTTAGCATT
				TGTGCGATATTTCAACCTCAATCTTAGAGATGCTCTAGTCCGGACCCTGTACCGACACTTTACTCGCGCCGTGTTGTTGC
				ATCTAGAACAG
				>BQN169_11051696_11051696
				GGGACCATGATCGGGGACTGCATGAGACTACGGCGGTGTGTGTTGGGAGTCGGGGTGGGCGTCGCGGGTAACGACCTGAA
				AGGGGCGGGCTAATTGCGCGATTTGTTCTTCGTCTTTTGCTTGGGGCTCCTGTTTGCTGGAGGATGAGGTCTCCCTCTTC
				TTTTCTGGTTTATCCCCAGGTGTTCTTCTTTTTTCTCACTTGGAAAAATGGTATCCCCTTCTTCTTCTCCCGTCGGGAGA
				CAAACCACATCTATGAAATTCCTGATGTGGACGCTAACGCACTTGTAAACGCCTCTAACGGGATCTTCCGCCCGGCACCC
				ACTTTATCCCACGTGACAAAGCCTCCTATTGTCTCATGGTGGGGGGACTGGTCCCTGACTTATTTGTGTGACGGTCCAGG
				CCACGAATGACACTCTCTCCCCCTAGCTGGTGTGTGCCTAGAAAACATGAAGGGTGAACCGCATTACCGTAAAAGGAGAT
				GCGTTTTTGACCGATGCGAGGAGGAAAAATAACGGGAGACAAAACCACGCGCTTATGGAGAGGAGATGGATACTTTCGGG
				TCCATGAGATCTCTTGTTTTGAGACAGTCCGATGGAGTTAAAAGTTAACCGGAAGTCGAGCAGCTCAAGGAATTGAAATG
				ATATAGTATTGGGGGTATTCGGGGGTCTACGTGATGATGCCCATCTAGTGCTATTTGTCTGGTTACACACGGCCTAATTT
				CACGAGTCTGACACGCGGCACCCTGACTGCAGACACAGAAGCCCTCCTGCTATGTCGGGATCCACGGGAAGGGTTTGGGG
				AGTATTGCGTCGTGACGGGGTTTCCAGCACCATACAGTGCGAGCGGAAAAAGGAAGACACGGATATGATCATCCCACTCG
				ATGTCAGTAACAGATATCCCTGAGAATTAAGATGATGAGCCTATATATTAACACTAACCATAGGGACAACCACGGGCCCC
				A
				>BQN168_11051689_11051689
				GTTGTTAATTGAGTTTGCCAGGGTCTCTTTATCTTATGCTTATGTCTAACATTGTAGAAAACGGAGTTGGGGCAGGGTGA
				ACAATTTACCCTCCTTTATCAACTTACTCTTATCATGGAGTTTGTATAGACCTTGCAATTCTAAGCCTTCACCTTGCTGG
				TATTAGCTCTATTTTCAGGTCAATTAATTTCATAGTAACGATTAGAAATATGCGATCTGTTGGGGGCCATTTACTAGCAC
				TATTCCCTTGATCTATTAAGGTTACTTCATTCTTGCTTTTGACTACTCTCCCAGTGTTAGCTGGAGGTCTTACTATACTT
				TTGACTGATCGTCATTTTAATACCTCTTTTTTTGACCCTGTCGGAGGGGGGGACCCTGTCTTATTTCAGCATTTGTTTTG
				ATTTTTTGGTCACCCTGAGGTGTATGTCCTTATTCTTCCAGGTTTTGGAATAATTTCTCATGTCTTATGTTTTTGGTCAA
				GTAAAAAGACTGCATATGGAAATATGGGAATGTTTTATGCAATACTTAATATTGGGTTCTTAGGGTTTATTGTCTGGGGG
				CATCACATGTTTGTGGCTGGAATGGATATTGATACGCGTGCTTATTTTAGTGCTGCCACCGTTATTATTGCAGTGCCAAC
				TGGTATTAAGGTGTTTGCATGAATTAGCACAATGCTAGGCTCTAAAGTTTCAACTCAAGCACCTATGTTGTGGTCTACTG
				GTTTTATTATTCTTTTTACAACAGGGGGTCTTACAGGACTTATTCTATCAAGAGCTTCAGTAGATGTGACGCTTCACGAC
				ACTTATTTTGTAACTGGTCTTTTCACCCTAACGTCTAAA
				>BQN167_11051672_11051672
				AAAAAGTGTCGTGAAGCGTCACATCTACTGAAGCTCTTGATAGAATAAGTCCTGTAAGACCCCCTGTTGTAAAAAGAATA
				ATAAAACCAGTAGACCACAACATAGGTGCTTGAGTTGAAACTTTAGAGCCTAGCATTGTGCTAATTCATGCAAACACCTT
				AATACCAGTTGGCACTGCAATAATAACGGTGGCAGCACTAAAATAAGCACGCGTATCAATATCCATTCCAGCCACAAACA
				TGTGATGCCCCCAGACAATAAACCCTAAGAACCCAATATTAAGTATTGCATAAAACATTCCCATATTTCCATATGCAGTC
				TTTTTACTTGACCAAAAACATAAGACATGAGAAATTATTCCAAAACCTGGAAGAATAAGGACATACACCTCAGGGTGACC
				AAAAAATCAAAACAAATGCTGAAATAAGACAGGGTCCCCCCCTCCGACAGGGTCAAAAAAAGAGGTATTAAAATGACGAT
				CAGTCAAAAGTATAGTAAGACCTCCAGCTAACACTGGGAGAGTAGTCAAAAGCAAGAATGAAGTAACCTTAATAGATCAA
				GGGAATAGTGCTAGTAAATGGCCCCCAACAGATCGCATATTTCTAATCGTTACTATGAAATTAATTGACCTGAAAATAGA
				GCTAATACCAGCAAGGTGAAGGCTTAGAATTGCAAGGTCTATACAAACTCCATGATAAGAGTAAGTTGATAAAGGAGGGT
				AAATTGTTCACCCTGCCCCAACTCCGTTTTCTACAATGTTAGACATAAGCATAAGATAAAGAGACCCTGGCAAAACTCAA
				AATCTAAATGCATTTAATCGAGAAAAAATTTGGAAAGGGAA
				>BQN166_11051665_11051665
				TTAGGAATTTGAGTTTGCCAGGGTCTCTTTATCTTATGCTTATGTCTAACATTGTAGAAAACGGAGTTGGGGCAGGGTGA
				ACAATTTACCCTCCTTTATCAACTTACTCTTATCATGGAGTTTGTATAGACCTTGCAATTCTAAGCCTTCACCTTGCTGG
				TATTAGCTCTATTTTCAGGTCAATTAATTTCATAGTAACGATTAGAAATATGCGATCTGTTGGGGGCCATTTACTAGCAC
				TATTCCCTTGATCTATTAAGGTTACTTCATTCTTGCTTTTGACTACTCTCCCAGTGTTAGCTGGAGGTCTTACTATACTT
				TTGACTGATCGTCATTTTAATACCTCTTTTTTTGACCCTGTCGGAGGGGGGGACCCTGTCTTATTTCAGCATTTGTTTTG
				ATTTTTTGGTCACCCTGAGGTGTATGTCCTTATTCTTCCAGGTTTTGGAATAATTTCTCATGTCTTATGTTTTTGGTCAA
				GTAAAAAGACTGCATATGGAAATATGGGAATGTTTTATGCAATACTTAATATCGGGTTCTTAGGGTTTATTGTCTGGGGG
				CATCACATGTTTGTGGCTGGAATGGATATTGATACGCGTGCTTATTTTAGTGCTGCCACCGTTATTATTGCAGTGCCAAC
				TGGTATTAAGGTGTTTGCATGAATTAGCACAATGCTAGGCTCTAAAGTTTCAACTCAAGCACCTATGTTGTGGTCTACTG
				GTTTTATTATTCTTTTTACAACAGGGGGTCTTACAGGACTTATTCTATCAAGAGCTTCAGTAGATGTGACGCTTCACGAC
				ACTTATTTTGTAACTGGTCATTTCCCCCTAACGTCTAAAA
				>BQN165_11051658_11051658
				AAAAAGTGTCGTGAAGCGTCACATCTACTGAAGCTCTTGATAGAATAAGTCCTGTAAGACCCCCTGTTGTAAAAAGAATA
				ATAAAACCAGTAGACCACAACATAGGTGCTTGAGTTGAAACTTTAGAGCCTAGCATTGTGCTAATTCATGCAAACACCTT
				AATACCAGTTGGCACTGCAATAATAACGGTGGCAGCACTAAAATAAGCACGCGTATCAATATCCATTCCAGCCACAAACA
				TGTGATGCCCCCAGACAATAAACCCTAAGAACCCGATATTAAGTATTGCATAAAACATTCCCATATTTCCATATGCAGTC
				TTTTTACTTGACCAAAAACATAAGACATGAGAAATTATTCCAAAACCTGGAAGAATAAGGACATACACCTCAGGGTGACC
				AAAAAATCAAAACAAATGCTGAAATAAGACAGGGTCCCCCCCTCCGACAGGGTCAAAAAAAGAGGTATTAAAATGACGAT
				CAGTCAAAAGTATAGTAAGACCTCCAGCTAACACTGGGAGAGTAGTCAAAAGCAAGAATGAAGTAACCTTAATAGATCAA
				GGGAATAGTGCTAGTAAATGGCCCCCAACAGATCGCATATTTCTAATCGTTACTATGAAATTAATTGACCTGAAAATAGA
				GCTAATACCAGCAAGGTGAAGGCTTAGAATTGCAAGGTCTATACAAACTCCATGATAAGAGTAAGTTGATAAAGGAGGGT
				AAATTGTTCACCCTGCCCCAACTCCGTTTTCTACAATGTTAGACATAAGCATAAGATAAAGAGACCCTGGCAAAACTCAA
				AATCTAAATGCATTTAATCGAGAAAAAATTTGGGAGGGAA
